# Supplementary material for: An Anatomy-Informed Cross-Attention Framework for sEMG-Driven Knee and Ankle Moment Prediction During Sit-to-Walk Transitions
Source: Bioengineering (Basel). 2026 Jul 12;13(7):798. doi: 10.3390/bioengineering13070798 (PMC13405828; doi:10.3390/bioengineering13070798)
Supplement: Supplementary file 1 [file bioengineering-13-00798-s001.zip]

Archive with 1 entries (1 files):
- bioengineering-4409343-supplementary.pdf
